# Supplementary material for: Outcomes of medical dissolution for suspected struvite uroliths in dogs using a therapeutic multipurpose urinary diet and antimicrobial therapy
Source: J Vet Intern Med. 2026 Jan 21;40(1):aalaf061. doi: 10.1093/jvimsj/aalaf061 (PMC12881935; doi:10.1093/jvimsj/aalaf061)
Supplement: aalaf061_Supplemental_Files [file aalaf061_supplemental_files.zip › StruviteDissolution_SupplementaryTable1_aalaf061_revised.xlsx]

## Sheet: Supplementary Table 1
Supplementary Table 1. Patient data and outcomes for 13 dogs undergoing a medical dissolution trial for suspected struvite urolithiasis.
						Baseline visit history				Baseline visit urinalysis										Baseline visit urolith characteristics						Dissolution protocol details						Outcome				Final visit urinalysis
Breed	Sex	Age	CALCulate % struvite	Weight (kg)	BCS (1-9)	Recent bacteriuria (last 60 days)	Recent antimicrobial therapy (last 60 days)	Clinical signs	Timing relative to dissolution trial start	Analysis method	Collection method	USG	Dipstick pH	Dipstick protein	RBCs per hpf	WBCs per hpf	Bacteria	Crystals	Baseline urine microbial culture	Imaging type	Location	Count	Maximum diameter (mm)	Other features of interest	CALCrad	Therapeutic urinary diet type	Previously feeding the urinary diet	Treats during trial	Antimicrobial type	Antimicrobial duration	Non-steroidal anti-inflammatory	Outcome	Time to outcome	Clinical signs	Earlier dissolution	Analysis method	Collection method	USG	Dipstick pH	Dipstick protein	RBCs per hpf	WBCs per hpf	Bacteria	Crystals	Final urine microbial culture	Stone analysis	Complications	Notes
Standard Poodle	Neutered male	5.24572	0.31	23.7	5	Yes, cytologic	Yes, but not currently	Non-productive stranguria (urethral obstruction)	Same day	IDEXX Reference Laboratories (IDEXX Laboratories Inc., Westbrook, ME)	cystocentesis	1.038	8	1+	43	>50	Yes, coccoid	None	Not performed	Radiography	Urethra	2	6.6	NA	NA	Dry	No	None reported	Amoxicillin and clavulanic acid	7	No	Complete dissolution	15	Resolved	No earlier imaging	UMN VMC	Cystocentesis	1.0397	6.5	Trace	0 to 5	None	None	None	No growth	NA	NA	Urethral obstruction at the baseline visit
Mixed breed (Labradoodle)	Spayed female	6.02601	0.95	21.6	7	Yes, cytologic	Yes, currently receiving antimicrobials	Anorexia and lethargy (urethral obstruction)	Same day	UMN VMC	cystocentesis	1.0161	7	2+	>50	0 to 5	None	Yes, struvite	No growth	Radiography	Bladder and urethra	>6 (pre- and post-lithotripsy)	10.4 (8.0 post lithotripsy)	Pyramidal shape	Non-struvite	Dry and Canned	No	None reported	Cephalexin followed by amoxicillin and clavulanic acid	21	Yes, carprofen for 3 days	Complete dissolution	41	Resolved	No earlier imaging	UMN VMC	Cystocentesis	1.016	6	Negative	0 to 5	None	None	None	No growth	95% struvite, 5% CPC	Vomited once; history of chronic vomiting	Urethral obstruction at the baseline visit. Lithotripsy and basket retrieval was performed for some stones with dissolution for remaining stones.
Cavalier King Charles Spaniel	Spayed female	5.03217	0.76	7.68	6	Yes, cytologic	Yes, but not currently	Hematuria, pollakiuria, stranguria, and dribbling urine	Same day	UMN VMC	cystocentesis	1.0305	7	2+	5 to 20	>50	Yes, coccoid	Yes, struvite	Staphylococcus intermedius and beta-hemolytic Streptococcus spp.	Radiography	Bladder	5	20	Ovoid shape	Struvite	Dry	Yes	None reported	Amoxicillin and clavulanic acid	76	No	Complete dissolution	76	Resolved	Yes, partial on day 45	UMN VMC	Cystocentesis	1.045	6	Trace	0 to 5	0 to 5	None	None	No growth	NA	NA
Miniature Schnauzer	Spayed female	8.22998	0.39	6.82	5	Yes, cytologic and microbial	Yes, but not currently	Vomiting and shivering (ureteral obstruction)	Same day	UMN VMC	cystocentesis	1.0408	7	3+	5 to 20	20 to 50	Yes, coccoid	None	Gram-positive cocci with mixed flora present	Radiography	Kidney and ureter	5	10.6	NA	NA	Dry and Canned	No	None reported	Amoxicillin and clavulanic acid	45	No	Complete dissolution	45	Resolved	Yes, partial on day 15	UMN VMC	Cystocentesis	1.0189	7.5	2+	20 to 50	0 to 5	None	None	No growth	NA	Transient inappetance that resolved with oral ondansetron	Ureteral stent placed at baseline visit for obstructing ureterolith
Shih Tzu	Spayed female	5.0924	0.8	9.3	7	Yes, cytologic	Yes, currently receiving antimicrobials	Hematuria, pollakiuria, stranguria, and urine dribbling	Same day	UMN VMC	cystocentesis	1.035	8	2+	0 to 5	>50	None	None	No growth	Radiography	Bladder	>6	15	Ovoid shape	Struvite	Dry and Canned	Yes, non-exclusive until start of trial	None reported	Amoxicillin and clavulanic acid	130	No	Complete dissolution	85	Resolved	Yes, partial on day 43	UMN VMC	Cystocentesis	1.0404	8	Trace	None	0 to 5	None	None	No growth	NA	NA
Vizsla	Spayed female	8.29295	0.77	23.5	6	No, but pyuria present (no culture)	Yes, currently receiving antimicrobials	Urinary accidents	8 days prior	IDEXX VetLab UA Analyzer and SediVue Dx Urine Sediment Analyzer (IDEXX Laboratories Inc., Westbrook, ME)	midstream	1.033	8	1+	20 to 50	>50	None	Yes, struvite	Not performed	Radiography	Bladder	>6	9	No	Struvite	Dry	No	"Occasional non-urinary"	Amoxicillin	49	No	Complete dissolution	102	Resolved	Yes, partial on day 60	UMN VMC	Cystocentesis	1.0123	6	Negative	0 to 5	0 to 5	None	None	No growth	NA	NA
Pug	Spayed female	5.36345	0.83	9.4	6	Yes, microbial	Yes, currently receiving antimicrobials	None	Same day	UMN VMC	cystocentesis	1.045	7	Trace	0 to 5	None	None	Yes, struvite	No growth	Ultrasound	Bladder	1	Not measured	NA	NA	Dry and Canned	No	"Human foods occasionally"	Doxycycline	50	No	Complete dissolution	25	Never clinical	No earlier imaging	UMN VMC	Cystocentesis	1.045	6.5	Trace	0 to 5	0 to 5	None	None	Not performed	NA	NA
Labrador Retriever	Spayed female	4.62149	0.93	30.1	7	Yes, cytologic	Yes, but not currently	Hematuria, pollakiuria	2 days prior	UMN VMC	midstream	1.0156	6	Negative	0 to 5	None	None	None	No growth	Radiography	Bladder	5	15	No	Struvite	Dry	No	None reported	None	10	No	Complete dissolution	Not determined; see notes	Resolved	Yes, partial on day 26	Not performed	Not performed	Not performed	Not performed	Not performed	Not performed	Not performed	Not performed	Not performed	Not performed	NA	NA	Reduction in radiographic cystolith size by day 26 with only “grainy material” appreciated. The dissolution trial was continued for two more weeks, but the dog did not have imaging again until 10 months later at which time a urinary tract ultrasound showed no uroliths.
Great Pyrenees	Spayed female	8.85695	0.79	44.2	6	Yes, cytologic and microbial	Yes, but not currently	Pollakiuria	Same day	UMN VMC	cystocentesis	1.019	8	1+	20 to 50	20 to 50	Yes, coccoid	None	Staphylococcus intermedius	Radiography	Bladder	>6	19	Pyramidal shape	Struvite	Dry	Yes	None reported	Amoxicillin and clavulanic acid	146	Yes, carprofen for 3 days	Complete dissolution	175	Resolved	Yes, partial on day 35	Not performed	Not performed	Not performed	Not performed	Not performed	Not performed	Not performed	Not performed	Not performed	Not performed	100% struvite	NA	Uroliths found on cystoscopy performed due to possible bladder mass reported on point-of-care ultrasound at primary veterinary clinic. Small uroliths retrieved for analysis, but dissolution was chosen for remaining uroliths due to large burden (size and number).
Miniature Schnauzer	Spayed female	3.90418	0.68	11.32	7.5	No, no recent urinalysis or culture	Yes, but not currently	Hematuria, pollakiuria, and stranguria	Same day	Not performed	Not performed	Not performed	Not performed	Not performed	Not performed	Not performed	Not performed	Not performed	Not performed	Radiography	Bladder	5	7.2	No	Struvite	Dry	No	None reported	Amoxicillin	41	No	Partial dissolution	41	Resolved then recurred with hematuria, pollakiuria, and dribbling urine	Yes, partial on day 20	Not performed	Not performed	Not performed	Not performed	Not performed	Not performed	Not performed	Not performed	Not performed	No growth	body 60% struvite, 40% CPC; shell 75% CaOx, 25% CPC	NA	Underwent lithotripsy after final visit
Cavalier King Charles Spaniel	Spayed female	8.07666	0.65	7	6.5	No, but pyuria present (no culture)	Yes, but not currently	Hematuria and urinary accidents	8 days prior	IDEXX VetLab UA Analyzer and SediVue Dx Urine Sediment Analyzer (IDEXX Laboratories Inc., Westbrook, ME)	cystocentesis	1.026	6.5	Trace	>50	>50	None	None	Not performed	Radiography	Bladder and kidney	>6	12	No	Non-struvite	Dry	No	None reported	Cefpodoxime proxetil followed by amoxicillin	97	No	No dissolution	154	Resolved	No dissolution on day 91	UMN VMC	Cystocentesis	1.0243	6.5	Trace	5 to 20	0 to 5	None	Yes, CaOx	Not performed	body 100% CaOx	NA	Underwent voiding urohydropropulsion after final visit
Mixed breed	Spayed female	3.93977	0.84	3.03	5	Yes, cytologic	Yes, but not currently	Hematuria and urinary accidents	Same day	UMN VMC	midstream	1.0349	7.5	1+	>50	0 to 5	None	Yes, struvite	No growth	Radiography	Bladder and kidney	>6	5	No	Non-struvite	Dry	No	"Bones to chew on"	Amoxicillin and clavulanic acid	46	No	No dissolution	46	Improved but did not resolve; hematuria and urinary accidents	No earlier imaging	UMN VMC	Cystocentesis	1.0378	7.5	Trace	5 to 20	0 to 5	None	None	No growth	body 45% struvite, 55% CPC; shell 10% struvite, 20% CaOx, 70% CPC	NA	Underwent cystotomy after final visit
Bichon Frise	Spayed female	10.3956	0.51	12	7	No, no recent urinalysis or culture	No	Urinary urgency	Same day	UMN VMC	cystocentesis	1.0242	8.5	2+	0	5 to 20	Yes, coccoid	None	Coagulase-negative Staphyloccus spp.	Radiography	Bladder	>6	18.6	Concentric rings	Non-struvite	Canned	No	ROYAL CANIN® Urinary Canine Treats	Amoxicillin and clavulanic acid	44	No	No dissolution	50	Resolved	No earlier imaging	UMN VMC	Cystocentesis	1.0201	7.5	2+	5 to 20	>50	Yes, coccoid	Yes, amorphous phosphate	Coagulase-negative Staphyloccus spp.	nidus 60% struvite, 40% CPC; body 35% struvite, 65% CPC; shell 20% struvite, 80% CPC	NA	Underwent cystotomy after final visit
BCS, body condition score; CaOx, calcium oxalate; CPC, calcium phosphate carbonate; hpf, high power field; RBCs, red blood cells; UMN VMC, University of Minnesota Veterinary Medical Center; USG, urine specific gravity; WBCs, white blood cells
